# Supplementary material for: Influence of Concentration, Surface Charge, and Natural Water Components on the Transport and Adsorption of Polystyrene Nanoplastics in Sand Columns
Source: Nanomaterials (Basel). 2024 Mar 15;14(6):529. doi: 10.3390/nano14060529 (PMC10974996; doi:10.3390/nano14060529)
Supplement: Supplementary file 1 [file nanomaterials-14-00529-s001.zip]

Archive with 1 entries (1 files):
- nanomaterials-2892896-supplementary.pdf
